# Supplementary material for: Correction of Batch Effect in Gut Microbiota Profiling of ASD Cohorts from Different Geographical Origins
Source: Biomedicines. 2024 Oct 15;12(10):2350. doi: 10.3390/biomedicines12102350 (PMC11504477; doi:10.3390/biomedicines12102350)
Supplement: Supplementary file 1 [file biomedicines-12-02350-s001.zip]

Archive with 1 entries (1 files):
- biomedicines-3197733-supplementary.pdf
